# Supplementary material for: Synergistic Antiviral Effects of Metal Oxides and Carbon Nanotubes
Source: Int J Mol Sci. 2022 Oct 8;23(19):11957. doi: 10.3390/ijms231911957 (PMC9569974; doi:10.3390/ijms231911957)
Supplement: Supplementary file 1 [file ijms-23-11957-s001.zip]

Archive with 1 entries (1 files):
- ijms-1892517-supplementary.pdf
